# Supplementary material for: Physiological response of Kobresia pygmaea to temperature changes on the Qinghai-Tibet Plateau
Source: BMC Plant Biol. 2022 Jan 24;22:51. doi: 10.1186/s12870-022-03428-9 (PMC8785552; doi:10.1186/s12870-022-03428-9)
Supplement: Supplementary file 1 — Additional file 1. [file 12870_2022_3428_MOESM1_ESM.csv]

June
Temperature	MAD leaf	MAD root	Pro leaf	Pro root	ss leaf	ss root	SOD leaf	SOD root	POD leaf	POD root	CAT reaf	CAT root
23℃ 0h	18.09	4.37	185.85	26.08	6.01	3.01	290.46	81.38	2938.89	1174.44	178.33	52.00
23℃ 1h	29.86	22.00	260.19	26.38	13.54	7.81	303.18	35.97	2783.33	824.44	104.17	53.00
23℃ 3h	20.00	17.00	204.74	45.00	4.29	6.36	361.16	221.84	3236.67	1498.89	160.83	27.00
23℃ 6h	22.00	15.79	90.23	35.37	9.68	9.25	345.51	30.34	2937.78	1685.56	138.96	28.33
23℃ 12h	40.61	20.05	130.00	35.35	13.54	4.84	341.45	181.68	3075.56	1536.67	141.25	28.13
23℃ 24h	41.12	17.39	183.45	32.97	10.23	7.69	330.00	64.49	3861.11	1346.67	190.00	26.00
23℃ 72h	35.17	23.90	208.63	34.17	10.07	4.88	304.27	85.23	1667.78	1238.89	196.46	44.79
10℃ 0h	41.64	18.69	168.47	12.59	16.78	4.53	367.54	122.62	3171.11	1856.67	127.71	136.04
10℃ 1h	42.00	24.13	211.93	8.69	17.00	4.84	366.38	93.55	3667.78	1243.33	101.88	189.79
10℃ 3h	35.72	27.99	59.05	11.09	14.33	7.00	347.83	73.48	3502.22	1512.22	225.00	185.42
10℃ 6h	25.00	17.84	111.21	9.00	7.14	4.96	341.45	200.00	3511.11	1211.11	226.00	146.25
10℃ 12h	40.00	29.45	154.98	20.00	6.32	4.00	384.74	219.36	3628.89	1302.22	211.88	96.88
10℃ 24h	39.46	21.19	202.34	11.00	24.04	6.05	277.93	90.17	2946.67	968.89	212.50	133.75
10℃ 72h	35.75	24.92	69.54	10.49	12.92	8.59	242.33	146.53	3803.33	510.00	510.83	87.92
4℃ 0h	49.40	15.27	279.08	4.80	18.54	5.39	377.51	125.00	3644.44	263.33	10.00	53.00
4℃ 1h	49.23	22.22	370.20	16.19	19.00	6.60	352.46	51.00	2726.67	294.44	42.92	196.67
4℃ 3h	36.70	24.00	115.41	32.07	19.48	7.96	355.94	139.36	2255.56	383.33	145.21	577.29
4℃ 6h	39.23	18.84	110.61	33.57	15.07	5.11	371.89	92.10	3754.44	604.44	445.42	112.50
4℃ 12h	51.28	17.01	139.99	27.28	23.15	5.35	374.70	200.43	3451.11	541.11	156.46	357.00
4℃ 24h	38.55	16.32	420.26	23.68	46.18	5.00	350.40	144.01	3440.00	743.33	118.13	191.00
4℃ 72h	26.56	20.00	196.34	27.58	24.94	7.00	385.54	37.97	3992.22	486.67	270.83	34.17
0℃ 0h	53.82	21.01	356.71	38.07	36.26	8.67	359.44	127.86	1244.44	1021.11	28.13	53.75
0℃ 1h	71.48	19.64	368.41	29.98	47.00	9.00	380.00	50.50	2900.00	492.22	34.38	25.63
0℃ 3h	77.00	21.95	212.23	31.47	48.95	9.41	378.51	43.12	3000.00	526.67	73.13	36.25
0℃ 6h	46.88	19.09	81.53	23.68	33.26	7.73	354.02	131.00	2514.44	214.44	12.50	66.88
0℃ 12h	55.24	14.64	165.17	12.59	38.25	6.25	356.83	250.00	2638.89	603.33	21.87	26.87
0℃ 24h	78.55	15.96	456.83	14.09	60.54	6.64	260.00	115.24	3727.78	854.44	177.50	63.13
0℃ 72h	75.58	17.00	232.01	20.68	53.71	5.82	229.61	38.00	3078.89	630.00	20.00	28.13
July
Temperature	MAD leaf	MAD root	Pro leaf	Pro root	ss leaf	ss root	SOD leaf	SOD root	POD leaf	POD root	CAT reaf	CAT root
23℃ 0h	24.44	24.53	72.54	14.99	19.48	7.61	184.20	175.00	2488.89	254.00	31.80	60.00
23℃ 1h	22.75	15.62	50.66	18.29	11.32	6.01	197.19	190.00	3531.11	328.89	47.83	45.00
23℃ 3h	25.13	14.28	17.39	14.69	12.65	6.56	243.78	95.00	3004.44	434.44	41.67	37.17
23℃ 6h	26.97	13.06	87.23	16.49	15.54	7.30	246.14	237.75	3748.89	258.00	95.83	59.75
23℃ 12h	35.05	14.38	70.74	11.69	16.63	7.69	288.65	300.00	2492.22	138.89	78.00	67.00
23℃ 24h	29.42	12.20	140.29	14.39	17.00	7.30	292.46	275.00	3322.89	60.00	51.50	55.00
23℃ 72h	35.94	12.34	82.73	21.00	18.81	7.46	300.00	261.00	1664.44	145.56	51.67	68.33
10℃ 0h	26.63	19.41	89.63	24.28	16.36	6.00	275.00	148.00	3288.89	135.56	67.50	85.25
10℃ 1h	37.24	19.20	66.00	19.48	13.39	3.01	345.51	150.00	2543.33	216.67	50.83	66.67
10℃ 3h	33.72	17.83	68.65	27.88	9.52	2.73	367.54	248.00	3590.00	117.78	66.25	24.83
10℃ 6h	25.43	15.00	250.00	34.77	6.17	3.83	195.46	296.00	3525.56	41.11	98.33	64.83
10℃ 12h	32.60	17.74	167.57	23.38	7.81	3.70	364.06	200.00	3620.00	60.00	79.83	72.00
10℃ 24h	32.31	16.73	281.00	15.59	11.12	4.20	340.87	225.00	3582.22	114.44	81.67	71.00
10℃ 72h	25.91	16.40	192.15	20.00	15.96	4.00	351.20	210.00	3728.89	136.67	52.33	86.00
4℃ 0h	21.42	15.00	194.84	20.08	16.00	5.00	349.57	225.00	2712.22	132.22	51.67	61.00
4℃ 1h	30.86	9.16	239.21	14.39	11.00	4.22	350.14	275.00	2444.44	32.22	63.33	51.75
4℃ 3h	22.83	18.73	151.98	23.08	6.00	1.76	349.57	223.00	3697.78	90.00	56.00	51.67
4℃ 6h	33.09	19.52	136.69	24.00	5.00	3.24	348.41	200.00	3132.22	86.67	61.67	48.50
4℃ 12h	30.26	20.00	86.33	16.19	14.05	3.00	188.74	224.00	2716.67	174.44	57.33	51.00
4℃ 24h	31.69	19.44	174.46	17.99	16.00	2.07	378.11	250.00	1906.67	151.11	38.00	48.50
4℃ 72h	30.06	19.12	113.91	26.08	17.00	2.73	341.45	217.00	3722.22	240.00	69.00	69.67
0℃ 0h	25.64	12.69	52.46	30.28	15.00	3.59	353.62	208.70	3233.33	585.56	60.33	67.00
0℃ 1h	22.89	10.00	63.55	15.89	8.78	1.76	371.01	210.52	3850.00	807.78	56.67	49.83
0℃ 3h	30.70	13.60	55.00	19.78	15.20	0.78	357.10	177.39	3231.11	600.00	37.67	50.17
0℃ 6h	29.41	17.88	92.03	34.47	11.00	1.72	373.09	240.00	4133.33	542.22	60.67	46.50
0℃ 12h	36.71	17.41	81.83	14.09	16.00	4.06	378.31	222.03	3971.11	286.67	77.33	74.83
0℃ 24h	31.07	13.53	120.00	26.98	22.25	1.83	330.43	181.45	3926.67	460.00	92.00	55.83
0℃ 72h	41.62	15.03	70.00	27.30	25.00	5.00	341.45	210.43	2844.44	371.11	123.50	57.00
August
Temperature	MAD leaf	MAD root	Pro leaf	Pro root	ss leaf	ss root	SOD leaf	SOD root	POD leaf	POD root	CAT reaf	CAT root
23℃ 0h	26.71	12.82	279.08	27.58	29.12	3.32	261.50	228.62	3967.78	523.33	56.67	42.92
23℃ 1h	25.96	13.73	234.71	29.38	31.58	3.67	353.82	139.00	3694.44	613.33	112.08	61.00
23℃ 3h	24.39	13.30	220.00	24.88	19.13	4.57	136.03	102.00	3693.33	310.00	63.75	80.83
23℃ 6h	25.76	17.38	241.31	30.28	31.11	8.16	312.25	127.00	3306.67	451.11	78.75	69.17
23℃ 12h	23.54	27.00	240.41	16.19	26.31	8.12	337.37	99.42	3371.11	134.44	39.58	43.75
23℃ 24h	27.98	15.59	224.82	12.59	33.65	5.62	362.49	110.54	3494.44	220.00	95.83	59.58
23℃ 72h	23.12	17.57	147.48	16.19	21.78	9.00	363.93	197.04	3704.44	110.00	111.25	61.00
10℃ 0h	21.81	17.00	147.39	19.18	20.00	8.00	299.51	211.00	3900.00	139.00	104.00	67.08
10℃ 1h	21.37	19.00	76.14	22.78	23.00	5.80	279.23	135.00	3844.44	420.00	85.42	68.75
10℃ 3h	16.08	20.00	95.32	20.00	17.00	7.20	198.30	116.00	3657.78	338.00	72.92	46.25
10℃ 6h	25.82	23.00	65.05	27.58	23.34	8.00	267.33	186.00	3637.78	166.00	47.50	64.17
10℃ 12h	28.07	8.08	97.72	34.17	25.37	5.58	334.68	103.00	3725.56	210.00	40.83	50.21
10℃ 24h	24.36	9.85	78.54	23.08	23.69	5.93	378.65	222.00	3714.33	107.00	52.50	47.71
10℃ 72h	25.02	13.86	136.09	29.38	30.41	6.09	306.15	231.00	3645.56	298.00	96.67	59.58
4℃ 0h	19.55	10.16	94.12	30.88	22.95	5.74	281.70	131.00	3555.56	278.89	92.00	70.00
4℃ 1h	24.32	14.38	105.82	31.47	29.63	2.30	294.20	114.00	3491.11	310.00	121.67	60.00
4℃ 3h	32.00	12.32	85.43	23.98	23.30	3.12	378.99	228.00	2385.56	333.33	90.42	51.69
4℃ 6h	24.20	15.17	107.91	39.87	23.58	3.79	371.74	161.00	3561.11	636.67	122.29	51.67
4℃ 12h	37.37	17.29	109.11	22.78	35.60	6.56	338.04	100.00	3296.67	328.89	106.67	63.33
4℃ 24h	40.00	8.92	70.00	24.28	19.40	2.34	315.58	208.00	3695.56	252.22	171.00	64.31
4℃ 72h	35.00	11.25	164.27	19.18	28.46	3.12	337.68	219.00	3272.22	385.00	83.00	91.25
0℃ 0h	25.68	11.97	127.70	11.00	36.22	2.85	313.79	208.00	3496.67	406.67	92.00	87.00
0℃ 1h	31.20	11.28	182.55	14.69	37.71	2.34	323.02	84.00	3508.89	502.22	140.00	49.38
0℃ 3h	22.90	12.58	200.00	7.79	24.04	5.86	320.67	201.00	2772.22	174.44	69.17	68.33
0℃ 6h	25.18	8.96	175.60	8.00	23.77	1.56	350.52	171.00	3582.22	171.11	112.08	49.17
0℃ 12h	29.88	15.35	179.80	4.50	29.24	4.76	363.61	169.00	3290.00	136.00	151.67	34.79
0℃ 24h	31.13	12.30	224.22	6.29	36.96	3.51	349.35	261.00	3476.67	121.11	151.67	34.58
0℃ 72h	30.34	16.11	129.80	9.29	30.52	5.00	324.86	278.00	3517.78	430.00	119.58	46.67
September
Temperature	MAD leaf	MAD root	Pro leaf	Pro root	ss leaf	ss root	SOD leaf	SOD root	POD leaf	POD root	CAT reaf	CAT root
23℃ 0h	55.84	18.37	107.91	27.58	93.64	11.94	259.33	148.15	2520.00	298.00	34.00	39.17
23℃ 1h	92.19	19.10	122.30	44.06	99.46	14.01	303.77	113.23	2276.00	227.00	27.00	21.04
23℃ 3h	41.90	21.66	99.52	30.58	72.88	14.05	245.93	93.54	2926.00	338.89	41.88	58.54
23℃ 6h	38.64	16.08	109.11	54.86	85.09	16.00	271.75	55.03	2513.00	313.33	36.46	30.21
23℃ 12h	89.30	20.08	57.55	79.14	109.10	15.11	168.47	84.47	1973.00	778.89	89.79	55.63
23℃ 24h	68.30	11.81	50.00	43.17	87.83	13.08	239.79	66.88	2416.00	575.56	22.71	62.92
23℃ 72h	76.00	17.54	77.94	48.86	124.09	14.00	279.58	130.00	2737.78	550.00	66.88	34.17
10℃ 0h	70.06	8.41	83.00	35.37	119.00	11.00	246.35	135.00	2086.67	688.00	75.42	35.00
10℃ 1h	45.32	11.22	94.72	39.27	120.00	12.00	276.83	245.45	2000.00	650.00	45.63	23.00
10℃ 3h	66.06	8.97	125.00	25.48	104.18	8.81	250.37	122.97	2179.00	874.44	61.46	66.00
10℃ 6h	83.72	12.59	56.35	41.67	96.49	15.00	245.71	166.03	1560.00	742.22	61.25	56.04
10℃ 12h	80.04	9.23	39.57	50.00	99.00	9.02	215.66	104.63	1813.33	893.33	52.00	28.96
10℃ 24h	62.07	9.98	57.55	37.77	81.50	9.25	179.89	146.73	2550.00	998.89	50.00	30.00
10℃ 72h	68.00	10.62	64.75	43.00	58.78	11.00	179.68	153.27	2136.67	612.00	60.00	14.58
4℃ 0h	75.00	7.68	39.57	50.66	64.09	9.56	254.23	150.00	1016.67	418.89	67.50	26.88
4℃ 1h	54.87	15.00	31.18	58.45	79.47	13.58	269.06	65.71	886.67	372.22	38.75	16.67
4℃ 3h	94.25	3.90	125.90	40.17	76.00	13.43	325.52	74.80	2315.56	255.56	88.75	47.29
4℃ 6h	44.47	9.26	133.09	33.87	89.54	13.47	287.08	50.40	2383.33	577.78	48.75	78.54
4℃ 12h	72.41	2.16	47.96	49.00	114.29	8.98	242.26	66.06	1426.67	246.67	45.21	19.79
4℃ 24h	56.00	9.78	101.00	29.98	74.00	9.21	295.22	52.31	2716.67	493.33	34.38	19.17
4℃ 72h	60.00	10.80	137.00	53.06	91.00	10.23	344.02	68.90	3723.33	376.67	56.67	25.21
0℃ 0h	62.26	8.13	146.00	40.47	95.94	9.83	247.05	78.31	1425.56	346.67	41.25	25.63
0℃ 1h	31.53	10.15	109.11	45.86	98.00	12.49	272.73	44.66	2736.67	355.56	37.50	16.04
0℃ 3h	59.65	6.81	123.50	56.65	68.58	11.00	267.30	48.96	2283.33	323.33	48.96	62.08
0℃ 6h	24.10	9.80	176.26	31.47	66.00	10.00	311.96	22.01	2197.78	425.56	79.38	15.42
0℃ 12h	40.67	10.89	131.00	77.94	144.00	6.91	285.65	19.41	2186.67	281.11	79.79	25.63
0℃ 24h	37.00	7.46	200.00	51.26	69.71	5.97	271.13	35.73	936.67	632.22	17.00	16.25
0℃ 72h	52.00	9.47	231.00	62.65	58.00	6.71	330.46	24.31	3396.67	394.44	36.46	24.58
